# Supplementary material for: Comparing Different Registration and Visualization Methods for Navigated Common Femoral Arterial Access—A Phantom Model Study Using Mixed Reality
Source: J Imaging. 2024 Mar 25;10(4):76. doi: 10.3390/jimaging10040076 (PMC11051344; doi:10.3390/jimaging10040076)
Supplement: Supplementary file 1 [file jimaging-10-00076-s001.zip]

Archive with 4 entries (4 files):
- supplementary video S1.mp4
- supplementary video S2.mp4
- supplementary video S3.mp4
- supplementary video S4.mp4
